# Supplementary material for: Investigation of the pharmacological effect and mechanism of mountain-cultivated ginseng and garden ginseng in cardiovascular diseases based on network pharmacology and zebrafish experiments
Source: Front Pharmacol. 2022 Sep 1;13:920979. doi: 10.3389/fphar.2022.920979 (PMC9474728; doi:10.3389/fphar.2022.920979)
Supplement: Supplementary file 1 [file Table1.XLS]

## Sheet: Sheet1
Differential component topological properties in "Components-targets" network
Name	Betweenness Centrality	Closeness Centrality	Average Shortest Path Length	Degree
Citric acid	0.661213	0.360294	2.77551	83
Ginsenoside Rg3	0.270555	0.340278	2.93878	40
Ginsenoside Re	0.15564	0.33677	2.96939	29
L-Phenylalanine	0.349722	0.284884	3.5102	24
N2-Acetyl-L-ornithine	0.276688	0.290801	3.43878	23
Ginsenoside B2	0.0524651	0.256545	3.89796	20
Ginsenoside C	0.0575577	0.255208	3.91837	18
1-Palmitoyl- Lysophosphatidic Acid	0.128571	0.191406	5.22449	14
Notoginsenoside Fa	0.00775466	0.252577	3.95918	14
Ginsenoside F5	0.0347847	0.251928	3.96939	13
Ginsenoside M7cd	0.0252471	0.251928	3.96939	13
