# Supplementary material for: Investigation of the pharmacological effect and mechanism of mountain-cultivated ginseng and garden ginseng in cardiovascular diseases based on network pharmacology and zebrafish experiments
Source: Front Pharmacol. 2022 Sep 1;13:920979. doi: 10.3389/fphar.2022.920979 (PMC9474728; doi:10.3389/fphar.2022.920979)
Supplement: Supplementary file 2 [file Table2.XLS]

## Sheet: Sheet1
Target name	Protein name
CYP11A1	Cholesterol side-chain cleavage enzyme
NOS2	Nitric oxide synthase
PNPT1	Polyribonucleotide nucleotidyltransferase 1
C8G	Complement component C8 gamma chain
BCL2	Apoptosis regulator Bcl-2
CELA1	Chymotrypsin-like elastase family member 1
ASS1	Argininosuccinate synthase
RGS4	Regulator of G-protein signaling 4
CYP1A1	Cytochrome P450 1A1
HTR3A	5-hydroxytryptamine receptor 3A
FGF1	Fibroblast growth factor 1
CHRM1	Muscarinic acetylcholine receptor M1
ACO2	Aconitate hydratase
CHRM4	Muscarinic acetylcholine receptor M4
CMA1	Chymase
FST	Follistatin
ACLY	ATP-citrate synthase
ITK	Tyrosine-protein kinase ITK/TSK
VEGFA	Vascular endothelial growth factor A
BGN	Biglycan
SERPINC1	Antithrombin-III
TPI1	Triosephosphate isomerase
PCK2	Phosphoenolpyruvate carboxykinase
SMPD2	Sphingomyelin phosphodiesterase 2
ATP1A1	Sodium/potassium-transporting ATPase subunit alpha-1
YWHAH	Protein AS1
TNF	Tumor necrosis factor
ABCB1	ATP-dependent translocase ABCB1
STAT3	Signal transducer and activator of transcription 3
NOD1	Nucleotide-binding oligomerization domain-containing protein 1
MBNL1	Muscleblind-like protein 1
FOS	Proto-oncogene c-Fos
IFNG	Interferon gamma
FGF2	Fibroblast growth factor 2
CTDSP1	Carboxy-terminal domain RNA polymerase II polypeptide A small phosphatase 1
NOS3	Nitric oxide synthase
FABP4	Fatty acid-binding protein
ENPP6	Glycerophosphocholine cholinephosphodiesterase ENPP6
BHMT	Betaine--homocysteine S-methyltransferase 1
F2	Prothrombin
FDFT1	Squalene synthase
PTGS2	Prostaglandin G/H synthase 2
IL4I1	L-amino-acid oxidase
MDH2	Malate dehydrogenase
SREBF2	Sterol regulatory element-binding protein 2
ABCG2	Broad substrate specificity ATP-binding cassette transporter ABCG2
PTPN1	Tyrosine-protein phosphatase non-receptor type 1
AR	Androgen receptor
HDC	Histidine decarboxylase
IDH3B	Isocitrate dehydrogenase [NAD] subunit beta
CYP3A4	Cytochrome P450 3A4
MDM4	Protein Mdm4
S100A9	Protein S100-A9
UBB	Polyubiquitin-B
NDUFAB1	Acyl carrier protein
CHRM5	Muscarinic acetylcholine receptor M5
AKR1B1	Aldo-keto reductase family 1 member B1
RB1	Retinoblastoma-associated protein
SRC	Proto-oncogene tyrosine-protein kinase Src
ABCC1	Multidrug resistance-associated protein 1
IL1B	Interleukin-1 beta
REN	Renin
DDX39B	Spliceosome RNA helicase DDX39B
PGAM1	Phosphoglycerate mutase 1
FYN	Tyrosine-protein kinase Fyn
ABCC2	Canalicular multispecific organic anion transporter 1
FDX1	Adrenodoxin
SRD5A1	3-oxo-5-alpha-steroid 4-dehydrogenase 1
IL4	Interleukin-4
GNE	Bifunctional UDP-N-acetylglucosamine 2-epimerase/N-acetylmannosamine kinase
ACVR1	Activin receptor type-1
ACACB	Acetyl-CoA carboxylase 2
PITRM1	Presequence protease
IDH1	Isocitrate dehydrogenase [NADP] cytoplasmic
FASN	FASN
IDH2	Isocitrate dehydrogenase
RPS27A	Ubiquitin-40S ribosomal protein S27a
KRAS	GTPase KRas
STAT1	Signal transducer and activator of transcription 1-alpha/beta
GABRA1	Gamma-aminobutyric acid receptor subunit alpha-1
BCL2A1	Bcl-2-related protein A1
OXSM	3-oxoacyl-[acyl-carrier-protein] synthase
IDH3G	Isocitrate dehydrogenase [NAD] subunit gamma
TP53	Cellular tumor antigen p53
CPOX	Oxygen-dependent coproporphyrinogen-III oxidase
ADAM17	Disintegrin and metalloproteinase domain-containing protein 17
CNP	2',3'-cyclic-nucleotide 3'-phosphodiesterase
MIF	Macrophage migration inhibitory factor
LTC4S	Leukotriene C4 synthase
MMP9	Matrix metalloproteinase-9
APOM	Apolipoprotein M
SPEG	Striated muscle preferentially expressed protein kinase
HGS	Hepatocyte growth factor-regulated tyrosine kinase substrate
SERPINA10	Protein Z-dependent protease inhibitor
RNASEH1	Ribonuclease H1
PLAU	Urokinase-type plasminogen activator
ATP1A3	Sodium/potassium-transporting ATPase subunit alpha-3
PROZ	Vitamin K-dependent protein Z
ATP1A2	Sodium/potassium-transporting ATPase subunit alpha-2
DNMT1	DNA (cytosine-5)-methyltransferase 1
GNMT	Glycine N-methyltransferase
MSTN	Growth/differentiation factor 8
BCAT1	Branched-chain-amino-acid aminotransferase
SLCO4C1	Solute carrier organic anion transporter family member 4C1
BAX	Apoptosis regulator BAX
ACACA	Acetyl-CoA carboxylase 1
CHRM3	Muscarinic acetylcholine receptor M3
HPSE	Heparanase
PPARG	Peroxisome proliferator-activated receptor gamma
AKR1C2	Aldo-keto reductase family 1 member C2
MAPT	Microtubule-associated protein tau
NR3C1	Glucocorticoid receptor
CTSD	Cathepsin D
IDH3A	Isocitrate dehydrogenase [NAD] subunit alpha
UBA52	Ubiquitin-60S ribosomal protein L40
PPIF	Peptidyl-prolyl cis-trans isomerase F
CHRM2	Muscarinic acetylcholine receptor M2
STAT2	Signal transducer and activator of transcription 2
RTN4IP1	Reticulon-4-interacting protein 1
MDM2	E3 ubiquitin-protein ligase Mdm2
GNAI1	Guanine nucleotide-binding protein G(i) subunit alpha-1
PDE5A	cGMP-specific 3',5'-cyclic phosphodiesterase
MBNL3	Muscleblind-like protein 3
OTC	Ornithine transcarbamylase
ABCB11	Bile salt export pump
GSK3B	Glycogen synthase kinase-3 beta
GLUD2	Glutamate dehydrogenase 2
SLC25A1	Tricarboxylate transport protein
FAS	Tumor necrosis factor receptor superfamily member 6
DDAH1	N(G)-dimethylarginine dimethylaminohydrolase 1
NCF2	Neutrophil cytosol factor 2
CS	Citrate synthase
SERPINA1	Alpha-1-antitrypsin
SELE	E-selectin
ALB	Albumin
S100A12	Protein S100-A12
GALNS	N-acetylgalactosamine-6-sulfatase
SERPINA5	Plasma serine protease inhibitor
RNASE4	Ribonuclease 4
NOS1	Nitric oxide synthase
VDR	Vitamin D3 receptor
MTCP1	Protein p13 MTCP-1
RBL2	Retinoblastoma-like protein 2
ANG	Angiotensinogen
NAGS	N-acetylglutamate synthase
PRKAG2	5'-AMP-activated protein kinase subunit gamma-2
S100A8	Protein S100-A8
PPP1R3A	Protein phosphatase 1 regulatory subunit 3A
CASP3	Caspase-3
