# Supplementary material for: Investigation of the pharmacological effect and mechanism of mountain-cultivated ginseng and garden ginseng in cardiovascular diseases based on network pharmacology and zebrafish experiments
Source: Front Pharmacol. 2022 Sep 1;13:920979. doi: 10.3389/fphar.2022.920979 (PMC9474728; doi:10.3389/fphar.2022.920979)
Supplement: Supplementary file 3 [file Table3.csv]

Total Metabolites in MCG and CG
Metabolite	Formula	CAS ID
Ginsenoside B2	C48H82O18	52286-59-6
Ginsenoside C	C42H72O13	52286-74-5
Ginsenoside M7cd	C36H62O10	69987-14-0
Ginsenoside Mc	C41H70O12	-
Ginsenoside Rg3	C42H72O13	14197-60-5
Notoginsenoside K	C48H82O18	259795-16-9
Vinaginsenoside R2	C43H72O15	156980-42-6
Vinaginsenoside R3	C48H82O17	156012-92-9
(��)13-HpODE	-	-
PG(16:0/0:0)[U]	-	-
13-epi-12-oxo Phytodienoic Acid	-	-
Falcarindiol 3-acetate	C19H26O3	111264-34-7
Gynosaponin S	C48H82O18	80321-69-3
Ginsenoyne D	C17H26O2	139163-36-3
Glucocerebrosides	-	-
24-Hydroxy-beta-amyrin	-	-
Misoprostol (free acid)	-	-
LysoPE(18:2(9Z,12Z)/0:0)	C23H44NO7P	85046-18-0
LPA(18:2(9Z,12Z)/0:0)	-	-
PE(16:0/0:0)	-	-
PI(16:0/0:0)	-	-
Bis(2-ethylhexyl) phthalate	-	-
DG(18:2(9Z,12Z)/16:0/0:0)	C37H68O5	-
PC(16:0/0:0)[U] / PC(16:0/0:0)[rac]	-	-
PG(18:2(9Z,12Z)/0:0)	-	-
[6]-Gingerdiol 5-acetate	C19H30O5	143519-16-8
Gingerglycolipid B	C33H58O14	88168-90-5
Panaquinquecol 6	C19H26O4	145400-15-3
Pinolenic Acid	-	-
PA(18:4(6Z,9Z,12Z,15Z)/0:0)	-	-
4-O-Methylgalactinol	C13H24O11	75589-40-1
6-Kestose	C18H32O16	562-68-5
2,3-dinor-8-iso-PGF2a	-	-
Ursolic acid	C30H48O3	77-52-1
Oleamide	C18H35NO	301-02-0
1,2-dioleoyl-sn-Glycero-3-Phosphate	-	-
Asiminenin A	C37H66O6	168075-11-4
3-ketosphinganine	-	-
1-Linoleoylglycerophosphocholine	C27H53NO7P	-
Theasapogenol A	C30H50O6	13844-22-9
PA(P-16:0/17:2(9Z,12Z))	-	-
Ile Leu Phe	-	-
Phe Phe Asp	-	-
12-OPDA	-	-
C16 Sphinganine	-	5966-29-0
Moxidectin	-	113507-06-5
Sphingosine	C18H37NO2	123-78-4
LysoPC(16:1(9Z))	-	-
Pregnanetriol	C21H36O3	27178-64-9
(6beta,22E)-6-Hydroxystigmasta-4,22-dien-3-one	C29H46O2	36450-01-8
DG(18:1(9Z)/18:3(9Z,12Z,15Z)/0:0)[iso2]	-	-
1-Palmitoyl-2-linoleoyl PE	-	-
AS 1-5	C40H77NO9	-
24-Norursa-3,12-diene	-	-
1-Palmitoyl Lysophosphatidic Acid	-	-
PE(18:1(9Z)/0:0)	-	-
LysoPC(18:1(11Z))	C26H52NO7P	-
Palmitic amide	C16H33NO	629-54-9
CPA(18:2(9Z,12Z)/0:0)	C21H37O6P	-
2-Linoleoyl Glycerol	-	-
LysoPC(15:0)	C23H48NO7P	-
MG(18:2(9Z,12Z)/0:0/0:0)[rac]	-	-
Sterebin E	C20H34O4	114343-74-7
9S-hydroxy-10E,12E-octadecadienoic acid	-	-
Linoleoyl Ethanolamide	-	-
(4E,8E,10E-d18:3)sphingosine	-	-
Stearidonic Acid	-	-
N-palmitoyl threonine	-	-
Sphinganine	C18H39NO2	764-22-7
(2Z)-2-(phenylmethylidene)octan-1-ol	C15H22O	-
Heliantriol C	C30H50O3	71876-60-3
trans-EKODE-(E)-Ib	-	-
Cardiopetalidine	-	75375-44-9
Dihydrocumambrin A	C17H24O5	20482-39-7
2,3-dinor-PGE1	-	-
Momordicoside D	C42H70O13	78887-73-7
Gln Leu Arg	-	-
Corchoionol C 9-glucoside	C19H30O8	-
Trp Pro	-	-
Thr Pro Lys	-	-
4-Fluoro-L-threonine	-	-
Succinoadenosine	-	-
N2-Maltulosylarginine	C18H34N4O12	162966-06-5
Notoginsenoside Fa	C59H100O27	88100-04-3
1-Methylinosine	C11H14N4O5	2140-73-0
PG(22:6(4Z,7Z,10Z,13Z,16Z,19Z)/20:4(8Z,11Z,14Z,17Z))	C48H75O10P	-
Ginkgoic acid	C22H34O3	22910-60-7
L-Phenylalanine	C9H11NO2	63-91-2
Citric acid	C6H8O7	77-92-9
N2-Acetyl-L-ornithine	-	-
